# Supplementary material for: Immune and Metabolic Regulation Mechanism of Dangguiliuhuang Decoction against Insulin Resistance and Hepatic Steatosis
Source: Front Pharmacol. 2017 Jul 7;8:445. doi: 10.3389/fphar.2017.00445 (PMC5500616; doi:10.3389/fphar.2017.00445)
Supplement: Supplementary file 3 [file DataSheet2.XLSX]

## Sheet: VAT
KEGG pathway enrichment analysis
	Label	P-Value	Adjusted P-Value	In bckgnd	In set	%	-Log2(P-Value)	Compounds
	ABC transporters	2.45878e-10	1.37691e-08	90	17	20.5	31.9213	C00183 C00148 C00407 C00064 C00031 C00047 C00049 C00188 C00065 C00089 C00430 C00041 C00378 C00114 C00719 C00487 C00315
	Metabolic pathways	5.63527e-10	1.57788e-08	1455	69	83.1	30.7248	C00864 C00092 C00148 C00149 C00051 C00639 C00250 C00041 C00430 C00031 C00387 C00073 C00082 C05957 C00253 C00300 C00819 C00407 C00388 C00299 C00180 C00386 C00262 C01477 C00242 C00328 C00212 C02504 C00360 C00475 C00188 C00065 C00588 C00061 C00559 C00114 C00089 C01035 C03794 C00847 C00074 C00736 C00255 C00049 C00187 C00183 C00696 C00547 C00449 C00152 C01762 C00410 C00294 C00064 C01026 C00378 C00750 …
	Aminoacyl-tRNA biosynthesis	1.1989e-07	2.23794e-06	75	13	15.7	22.9918	C00183 C00188 C00064 C00073 C00041 C00407 C00047 C00152 C00078 C00148 C00065 C00049 C00082
	Glycine, serine and threonine metabolism	7.58529e-06	0.000106194	49	9	10.8	17.0084	C00065 C00049 C00114 C01026 C00430 C00719 C00300 C00188 C00078
	Purine metabolism	0.00025597	0.00286687	92	10	12	11.9317	C00559 C00212 C00064 C00360 C00387 C01762 C03794 C00242 C00262 C00294
	Alanine, aspartate and glutamate metabolism	0.000504581	0.00470942	24	5	6	10.9526	C03794 C00152 C00064 C00041 C00049
	Cysteine and methionine metabolism	0.000992319	0.00793855	56	7	8.4	9.97691	C00021 C01817 C00041 C00065 C00051 C00073 C00049
	Two-component system	0.00125755	0.00880283	29	5	6	9.63517	C00092 C00064 C00031 C00149 C00049
	beta-Alanine metabolism	0.001719	0.010696	31	5	6	9.18422	C00386 C00864 C00049 C00750 C00315
	Arginine and proline metabolism	0.00223939	0.0125406	82	8	9.6	8.80268	C00049 C00300 C03375 C00315 C00750 C01035 C00148 C00064
	Carbon fixation in photosynthetic organisms	0.00384802	0.0195899	23	4	4.8	8.02167	C00074 C00149 C00041 C00049
	Cyanoamino acid metabolism	0.00603903	0.0281821	41	5	6	7.37147	C00152 C00082 C00049 C00736 C00065
	Valine, leucine and isoleucine biosynthesis	0.0079683	0.0331467	28	4	4.8	6.97151	C00188 C00407 C00183 C02504
	Tryptophan metabolism	0.00828666	0.0331467	81	7	8.4	6.91499	C02938 C05659 C00078 C02470 C00780 C00643 C00328
	Phenylalanine metabolism	0.00986299	0.0368218	46	5	6	6.66376	C00811 C00423 C00180 C00082 C03519
	Nitrogen metabolism	0.0379932	0.128354	26	3	3.6	4.71811	C00064 C00049 C00152
	Pantothenate and CoA biosynthesis	0.0418696	0.128354	27	3	3.6	4.57795	C00864 C00183 C00049
	Phenylalanine, tyrosine and tryptophan biosynthesis	0.0418696	0.128354	27	3	3.6	4.57795	C00078 C00074 C00082
	D-Glutamine and D-glutamate metabolism	0.0455679	0.128354	12	2	2.4	4.45584	C00819 C00064
	Lysine degradation	0.0458408	0.128354	47	4	4.8	4.44722	C00449 C00487 C00047 C02727
	Pyruvate metabolism	0.0640689	0.163084	32	3	3.6	3.96423	C02504 C00149 C00074
	Lysine biosynthesis	0.0640689	0.163084	32	3	3.6	3.96423	C00049 C00047 C00449
	Sulfur metabolism	0.0945021	0.224999	18	2	2.4	3.40351	C00065 C00542
	Glutathione metabolism	0.0964283	0.224999	38	3	3.6	3.3744	C00315 C00750 C00051
	Citrate cycle (TCA cycle)	0.113119	0.253387	20	2	2.4	3.14408	C00149 C00074
	Riboflavin metabolism	0.122757	0.264401	21	2	2.4	3.02612	C00255 C00061
	Histidine metabolism	0.134115	0.26823	44	3	3.6	2.89846	C00386 C00388 C00049
	Nicotinate and nicotinamide metabolism	0.134115	0.26823	44	3	3.6	2.89846	C00253 C00049 C01004
	Glycerophospholipid metabolism	0.147674	0.285141	46	3	3.6	2.75951	C00114 C00588 C00670
	Streptomycin biosynthesis	0.152754	0.285141	24	2	2.4	2.71072	C00031 C00092
	Thiamine metabolism	0.173475	0.308068	26	2	2.4	2.5272	C00378 C00082
	Starch and sucrose metabolism	0.176039	0.308068	50	3	3.6	2.50604	C00089 C00092 C00031
	Glycolysis / Gluconeogenesis	0.226901	0.376883	31	2	2.4	2.13986	C00031 C00074
	Benzoate degradation via CoA ligation	0.228822	0.376883	57	3	3.6	2.1277	C09815 C00180 C02734
	Vitamin B6 metabolism	0.237757	0.380248	32	2	2.4	2.07244	C00847 C00250
	Pyrimidine metabolism	0.244445	0.380248	59	3	3.6	2.03242	C00299 C00475 C00064
	Novobiocin biosynthesis	0.292262	0.442343	37	2	2.4	1.77466	C00082 C00148
	Valine, leucine and isoleucine degradation	0.335589	0.481872	41	2	2.4	1.57523	C00183 C00407
	Galactose metabolism	0.335589	0.481872	41	2	2.4	1.57523	C00031 C00089
	Tyrosine metabolism	0.380862	0.533207	76	3	3.6	1.39266	C00547 C00082 C00628
	Amino sugar and nucleotide sugar metabolism	0.467191	0.638115	87	3	3.6	1.09791	C00270 C03410 C00031
	Ubiquinone and other terpenoid-quinone biosynthesis	0.655578	0.874104	76	2	2.4	0.60916	C00082 C00811
	Porphyrin and chlorophyll metabolism	0.718429	0.935628	126	3	3.6	0.477083	C00188 C00430 C00061
	Oxidative phosphorylation	1	1	16	1	1.2	0	C00061
	Methane metabolism	1	1	34	1	1.2	0	C00065
	Taurine and hypotaurine metabolism	1	1	20	1	1.2	0	C00041
	Sphingolipid metabolism	1	1	25	1	1.2	0	C00065
	Propanoate metabolism	1	1	36	1	1.2	0	C00183
	Inositol phosphate metabolism	1	1	39	1	1.2	0	C00092
	D-Alanine metabolism	1	1	6	1	1.2	0	C00041
	Biotin metabolism	1	1	11	1	1.2	0	C00047
	Pentose phosphate pathway	1	1	32	1	1.2	0	C00031
	Steroid biosynthesis	1	1	51	1	1.2	0	C00187
	Selenoamino acid metabolism	1	1	30	1	1.2	0	C00041
	Bacterial chemotaxis	1	1	6	1	1.2	0	C00049
	Glyoxylate and dicarboxylate metabolism	1	1	44	1	1.2	0	C00149

## Sheet: Liver
KEGG pathway enrichment analysis
	Label	P-Value	Adjusted P-Value	In bckgnd	In set	%	-Log2(P-Value)	Compounds
	Purine metabolism	8.87249e-09	2.4843e-07	92	10	34.5	26.748	C03794 C00008 C00064 C06196 C01367 C00130 C00387 C00242 C00559 C00144
	Two-component system	0.0028786	0.0403004	29	3	10.3	8.44042	C00092 C00064 C00031
	Metabolic pathways	0.00522447	0.0431647	1455	22	75.9	7.5805	C00819 C00144 C03794 C00180 C00791 C00130 C00410 C00387 C00559 C00242 C00031 C02504 C00092 C00588 C00187 C00628 C00064 C00328 C00639 C00008 C05957 C00407
	D-Glutamine and D-glutamate metabolism	0.00616638	0.0431647	12	2	6.9	7.34136	C00819 C00064
	Phenylalanine metabolism	0.0106515	0.0558615	46	3	10.3	6.5528	C00180 C03519 C01586
	ABC transporters	0.0119703	0.0558615	90	4	13.8	6.38439	C01835 C00031 C00407 C00064
	Streptomycin biosynthesis	0.0239174	0.0837108	24	2	6.9	5.3858	C00031 C00092
	Alanine, aspartate and glutamate metabolism	0.0239174	0.0837108	24	2	6.9	5.3858	C00064 C03794
	Valine, leucine and isoleucine biosynthesis	0.0319486	0.0993957	28	2	6.9	4.9681	C00407 C02504
	Starch and sucrose metabolism	0.0903478	0.252974	50	2	6.9	3.46837	C00092 C00031
	Benzoate degradation via CoA ligation	0.11276	0.287025	57	2	6.9	3.14867	C00180 C02734
	Aminoacyl-tRNA biosynthesis	0.175711	0.409993	75	2	6.9	2.50872	C00064 C00407
	Arginine and proline metabolism	0.201585	0.434183	82	2	6.9	2.31054	C00791 C00064
	Amino sugar and nucleotide sugar metabolism	0.220357	0.440714	87	2	6.9	2.18208	C00031 C03410
	Oxidative phosphorylation	1	1	16	1	3.4	0	C00008
	Glycolysis / Gluconeogenesis	1	1	31	1	3.4	0	C00031
	Photosynthesis	1	1	11	1	3.4	0	C00008
	Tryptophan metabolism	1	1	81	1	3.4	0	C00328
	Galactose metabolism	1	1	41	1	3.4	0	C00031
	Pentose phosphate pathway	1	1	32	1	3.4	0	C00031
	Steroid biosynthesis	1	1	51	1	3.4	0	C00187
	Inositol phosphate metabolism	1	1	39	1	3.4	0	C00092
	Pyruvate metabolism	1	1	32	1	3.4	0	C02504
	Nitrogen metabolism	1	1	26	1	3.4	0	C00064
	Pyrimidine metabolism	1	1	59	1	3.4	0	C00064
	Glycerophospholipid metabolism	1	1	46	1	3.4	0	C00588
	Valine, leucine and isoleucine degradation	1	1	41	1	3.4	0	C00407
	Tyrosine metabolism	1	1	76	1	3.4	0	C00628
